# Supplementary material for: Inhibitory Effects of Cinnamaldehyde Derivatives on Biofilm Formation and Virulence Factors in Vibrio Species
Source: Pharmaceutics. 2021 Dec 17;13(12):2176. doi: 10.3390/pharmaceutics13122176 (PMC8708114; doi:10.3390/pharmaceutics13122176)
Supplement: Supplementary file 1 [file pharmaceutics-13-02176-s001.zip]

Archive with 1 entries (1 files):
- pharmaceutics-1490508-supplementary.pdf
